# Supplementary material for: Precision Phenotyping of Nectar-Related Traits Using X-ray Micro Computed Tomography
Source: Cells. 2022 Oct 31;11(21):3452. doi: 10.3390/cells11213452 (PMC9658521; doi:10.3390/cells11213452)
Supplement: Supplementary file 1 [file cells-11-03452-s001.zip]

Archive with 1 entries (1 files):
- cells-1960424-supplementary.pdf
